# Supplementary material for: Transcription factor target prediction using multiple short expression time series from Arabidopsis thaliana
Source: BMC Bioinformatics. 2007 Nov 18;8:454. doi: 10.1186/1471-2105-8-454 (PMC2198923; doi:10.1186/1471-2105-8-454)
Supplement: Additional file 1 — Literature study of transcription factors and their targets considered in this study. We focused on TFs that have previously been implicated in stress responses, but as not all respond under the conditions used to generate the AtGenExpress dataset, some were therefore excluded from our test set. Wherever multiple genes were knocked out or over-expressed, or where functional redundancy has been implicated, the average of those genes was used. [file 1471-2105-8-454-S1.csv]

TF	AGI	Affymetrix ID	Method	Publication	Responsive	Amount
CBF1-3	At4g25490	254074\_at	OX	Vogel et al. (2005) Plant J. \cite{MH:Vog2005}	Yes	195
	At4g25470	254075\_at
	At4g25480	254066\_at
ZAT12	At5g59820	247655\_at	OX	Vogel et al. (2005) Plant J. \cite{MH:Vog2005}	Yes	207
ZAT12	At5g59820	247655\_at	OX	Davletova et al. (2005) Plant Phys. \cite{Davletova:2005:Plant-Physiol:16183833}	Yes	22
ZAT12	At5g59820	247655\_at	OX	Rizhsky et al. (2004) J. Biol. Chem. \cite{Rizhsky:2004:J-Biol-Chem:14722088}	Yes	103
MBF1c	At3g24500	258133\_at	OX	Suzuki et al. (2005) Plant Phys. \cite{Suzuki:2005:Plant-Physiol:16244138}	Yes	247
MYB2	At2g47190	260581\_at	OX	Abe et al. (2005) Plant Cell \cite{Abe:2003:Plant-Cell:12509522}	Yes	39
MYC2	At1g32640	261713\_at
HSFA1a-b	At4g17750	245379\_at	KO	Busch et al. (2005) Plant J. \cite{Busch:2005:Plant-J:15610345}	Yes	112
	At5g16820	246450\_at
HY5	At5g11260	250420\_at	KO	Oravecz et al. (2006) Plant Cell \cite{Oravecz:2006:Plant-Cell:16829591}	Yes	127
HY5	At5g11260	250420\_at	ChIP-chip/KO	Lee et al. (2007) Plant Cell \cite{Lee2007}	Yes	142
DREB2A	At5g05410	250781\_at	OX/Northern	Sakuma et al. (2006) Plant Cell \cite{Sakuma:2006:Plant-Cell:16617101}	Yes	23
AREB1	At1g45249	NA	OX	Fujita et al. (2006) Plant Cell \cite{Fujita:2005:Plant-Cell:16284313}	Yes	31
	At3g19290	258026\_at
	At4g34000	253263\_at
TGA2	At5g06950	250671\_at	CHiP-chip	Thibaud-Nissen et al. (2006) Plant J. \cite{ThibaudNissen:2006:Plant-J:16824183}	No	82
bZIP53	At3g62420	251237\_at	CHiP	Weltmeier et al. (2006) EMBO J. \cite{Weltmeier:2006:EMBO-J:16810321}	No	1
bZIP10	At4g02640	255496\_at
NAC019	At1g52890	260203\_at	OX	Tran et al. (2004) Plant Cell \cite{Tran:2004:Plant-Cell:15319476}	Yes	14
NAC055	At3g15500	258395\_at	OX	Tran et al. (2004) Plant Cell \cite{Tran:2004:Plant-Cell:15319476}	Yes	13
NAC072	At4g27410	253872\_at	OX	Tran et al. (2004) Plant Cell \cite{Tran:2004:Plant-Cell:15319476}	Yes	29
PAP1	At1g56650	245628\_at	OX	Tohge et al. (2005) Plant J. \cite{MH:Toh2005}	Yes	42
HSFA2	At2g26150	266841\_at	OX/Northern	Nishizawa et al. (2006) Plant J. \cite{Nishizawa:2006:Plant-J:17059409}	Yes	46
