# Supplementary material for: Transcription factor target prediction using multiple short expression time series from Arabidopsis thaliana
Source: BMC Bioinformatics. 2007 Nov 18;8:454. doi: 10.1186/1471-2105-8-454 (PMC2198923; doi:10.1186/1471-2105-8-454)
Supplement: Additional file 2 — The numbers of over-represented hexamers and annotations (MapMan bins) in the experimentally defined regulons. With randomly chosen genes we would not expect any over-representation. A clear majority of the larger regulons have several over-represented hexamers annotations. 'OX' indicates that the targets were found using over-expression, 'KO' using knock-out and 'ChIP' using ChIP-chip experiment. [file 1471-2105-8-454-S2.csv]

Target pool	Size	Hexamers	Bins
AREB:OX	28	16	0
CBF:OX	143	26	5
DREB2A:OX	21	14	2
HSFA2:OX	42	0	3
HY5:CHiP	133	37	3
HY5:KO	120	16	7
MBF1c:OX	150	29	8
MYC2-MYB2:OX	26	28	0
NAC019:OX	14	1	0
NAC055:OX	9	3	0
NAC072:OX	23	0	0
PAP1:OX	42	5	6
ZAT12:OX	139	15	3
